# Supplementary material for: Clinical, histopathological and genetic characterisation of oculoskeletal dysplasia in the Northern Inuit Dog
Source: PLoS One. 2019 Aug 15;14(8):e0220761. doi: 10.1371/journal.pone.0220761 (PMC6695176; doi:10.1371/journal.pone.0220761)
Supplement: S1 Table — (XLSX) [file pone.0220761.s001.xlsx]

## Sheet: Primers
S1 Table. Primer and probe sequences
Description	Forward sequence	Tm	Reverse Sequence	Tm	Probe 1/Third primer	Tm	Probe 2	Expected Size
drd1 Affected	GCTGACCTTGTGGATTTTCTCC	56.1	GTGAATGGGCACCATTGTCT	55.6				Affected allele = 178, Wildtype allele = 1445
drd1 Wildtype	CATCTCTCCCTCACTCCCTCCT	59.5	TCACCCCTCTCCCAGTCTCTTAG	59.2				Affected allele absent, Wildtype allele = 504
drd2	TGACCGGCAGCAAAATTGGCGCAGAGCCGCTGAGAG	61.7	CCGAGGCCCGCTCACAT	60.9	FAM-TGACCGGCAGCAAAATTG			Affected allele = 77, Wildtype allele = 78
NID COL9A3 Genotyping by Sanger Sequencing	GGTCCTGCCTCTTGCAAAT	55.6	CCCCTAACCCTCCATCCTC	56.7				405
NID COL9A3 Genotyping by allelic discrimination assay	TACCTTCCCATCTCCCTCCT	56.8	GGCTGACTCACCCGATCC	58	FAM-CGGGGACTCTGAGGTCTGC (Wildtype)		HEX-CGGGGACTCCGAGGTCTGC (Mutant)	90
COL9A3 qPCR standard curve template (PCR)	GAGAGgctggcagtcgag	59.8	ccagaggcttcctcaggtg	61				249
TBP qPCR standard curve template (PCR)	TCTTGGCTGTAAGCTTGACCT	59.1	TATTTCCTCGCTGCCAGTCTA	60				192
COL9A3 qPCR assay	CGGCATCACCGGGAAAC	56.8	CCAACTGCGCGATTTGTT	54.2	FAM-AGAAGCCAGCGAGCAGCACATC	62.25		101
TBP qPCR assay	GTGCCCGAAATGCTGAATATAA	53.4	CACCATCTTCCCAGAACTGAA	54.6	FAM-CCCAAGCGATTTGCTGCTGTAATCA	59.98		104
NID - Northern Inuit Dog
drd1 - dwarfism with retinal dysplasia type 1
drd2 - dwarfism with retinal dysplasia type 2
TBP qPCR assay- Tata-binding protein
